# Supplementary material for: Master Regulators of Oncogenic KRAS Response in Pancreatic Cancer: An Integrative Network Biology Analysis
Source: PLoS Med. 2017 Jan 31;14(1):e1002223. doi: 10.1371/journal.pmed.1002223 (PMC5283690; doi:10.1371/journal.pmed.1002223)
Supplement: S1 Computational Analysis — Also included is a PDF output of the complied code. (ZIP) [file pmed.1002223.s011.zip]

Archive with 10 entries (7 files):
- S1_Sweave/
- S1_Sweave/PreComputedTCGAfreqmutadata.RData
- __MACOSX/
- __MACOSX/S1_Sweave/
- __MACOSX/S1_Sweave/._PreComputedTCGAfreqmutadata.RData
- S1_Sweave/S1_Sweave.pdf
- __MACOSX/S1_Sweave/._S1_Sweave.pdf
- S1_Sweave/S1_Sweave.Rnw
- __MACOSX/S1_Sweave/._S1_Sweave.Rnw
- __MACOSX/._S1_Sweave
