# Supplementary material for: Master Regulators of Oncogenic KRAS Response in Pancreatic Cancer: An Integrative Network Biology Analysis
Source: PLoS Med. 2017 Jan 31;14(1):e1002223. doi: 10.1371/journal.pmed.1002223 (PMC5283690; doi:10.1371/journal.pmed.1002223)
Supplement: S2 Computational Analysis — Also included is a PDF output of the complied code. (ZIP) [file pmed.1002223.s012.zip]

Archive with 8 entries (5 files):
- S2_Sweave/
- S2_Sweave/S2_Sweave.pdf
- __MACOSX/
- __MACOSX/S2_Sweave/
- __MACOSX/S2_Sweave/._S2_Sweave.pdf
- S2_Sweave/S2_Sweave.Rnw
- __MACOSX/S2_Sweave/._S2_Sweave.Rnw
- __MACOSX/._S2_Sweave
