# Supplementary material for: Master Regulators of Oncogenic KRAS Response in Pancreatic Cancer: An Integrative Network Biology Analysis
Source: PLoS Med. 2017 Jan 31;14(1):e1002223. doi: 10.1371/journal.pmed.1002223 (PMC5283690; doi:10.1371/journal.pmed.1002223)
Supplement: S1 Table — Obtained using HTSanalyzeR for gene set collections obtained from Biological Processes Gene Ontology, Molecular Function Gene Ontology, and KEGG GENES database. The table shows significantly enriched terms and/or pathways according to both the GSEA and hypergeometric test. (XLS) [file pmed.1002223.s014.xls]

## Sheet: pathwayKRAS.csv
Table S1: Pathway GSEA analysis of KRAS differentially expressed genes. Obtained by with HTSAnalyzeR fort gene set collections obtained from Biological Processes Gene Ontology, Molecular Function Gene Ontology, and KEGG GENES database. The table shows significantly enriched terms/pathways according to both, the GSEA and Hypergeometric test
GO: Molecular Function				GO: Biological Processes				KEGG GENES
Gene.Set.Term	HyperGeo.Adj.Pvalue	GSEA.Adj.Pvalue		Gene.Set.Term	HyperGeo.Adj.Pvalue	GSEA.Adj.Pvalue		Gene.Set.Term	HyperGeo.Adj.Pvalue	GSEA.Adj.Pvalue
G1/S transition of mitotic cell cycle	0.00490804	< 2.22e-16		nucleotide binding	2.78229e-28	< 2.22e-16		Endocytosis	0.00458952	< 2.22e-16
negative regulation of transcription from RNA polymerase II promoter	1.31827e-06	< 2.22e-16		p53 binding	0.000644129	< 2.22e-16		Metabolic pathways	2.54871e-10	< 2.22e-16
angiogenesis	0.000630255	< 2.22e-16		DNA binding	1.33086e-05	< 2.22e-16		Cell cycle	0.000152495	< 2.22e-16
neural tube closure	0.000549757	< 2.22e-16		transcription corepressor activity	0.000249232	< 2.22e-16		Oocyte meiosis	0.0152503	< 2.22e-16
positive regulation of protein phosphorylation	0.00252396	< 2.22e-16		RNA binding	3.62956e-11	< 2.22e-16		mRNA surveillance pathway	0.000549757	< 2.22e-16
DNA replication	1.33839e-05	< 2.22e-16		actin binding	0.00314551	< 2.22e-16		Spliceosome	0.000794901	< 2.22e-16
DNA repair	3.11376e-06	< 2.22e-16		GTPase activator activity	0.000535251	< 2.22e-16		RNA transport	0.000228434	< 2.22e-16
transcription, DNA-templated	8.96027e-19	< 2.22e-16		integrin binding	0.0261085	< 2.22e-16		Purine metabolism	0.0304829	< 2.22e-16
regulation of transcription, DNA-templated	6.06056e-17	< 2.22e-16		protein binding	1.34919e-45	< 2.22e-16		Pyrimidine metabolism	0.00110116	< 2.22e-16
regulation of transcription from RNA polymerase II promoter	0.00129595	< 2.22e-16		transcription factor binding	8.43462e-05	< 2.22e-16		Lysosome	2.36059e-05	< 2.22e-16
mRNA processing	4.52239e-08	< 2.22e-16		zinc ion binding	1.03894e-11	< 2.22e-16		MAPK signaling pathway	7.54811e-06	< 2.22e-16
translation	0.00236524	< 2.22e-16		ligase activity	1.41707e-12	< 2.22e-16		Toxoplasmosis	0.00390898	< 2.22e-16
regulation of translation	0.00287363	< 2.22e-16		protein kinase binding	1.36509e-11	< 2.22e-16		DNA replication	0.00134636	< 2.22e-16
one-carbon metabolic process	0.0320372	< 2.22e-16		protein phosphatase binding	0.000939987	< 2.22e-16		Nucleotide excision repair	0.000434113	< 2.22e-16
endocytosis	5.19347e-06	< 2.22e-16		ubiquitin protein ligase binding	8.8075e-13	< 2.22e-16		Toll-like receptor signaling pathway	0.0131157	< 2.22e-16
cell cycle	4.40945e-17	< 2.22e-16		protein complex binding	2.32086e-05	< 2.22e-16		Osteoclast differentiation	0.00100907	< 2.22e-16
chromosome segregation	0.0220446	< 2.22e-16		transcription regulatory region DNA binding	0.00838425	< 2.22e-16		Glycosaminoglycan biosynthesis - heparan sulfate	0.00849395	< 2.22e-16
mitotic nuclear division	6.44502e-08	< 2.22e-16		poly(A) RNA binding	4.27263e-28	< 2.22e-16
transforming growth factor beta receptor signaling pathway	1.9294e-05	< 2.22e-16		metal ion binding	1.89686e-12	< 2.22e-16
heart development	0.000916062	< 2.22e-16		flavin adenine dinucleotide binding	0.000284862	< 2.22e-16
positive regulation of cell proliferation	0.00719314	< 2.22e-16
negative regulation of cell proliferation	6.62353e-07	< 2.22e-16
regulation of cell shape	0.0362605	< 2.22e-16
RNA splicing	1.25478e-07	< 2.22e-16
positive regulation of gene expression	0.00140278	< 2.22e-16
positive regulation of epithelial to mesenchymal transition	0.0320372	< 2.22e-16
protein transport	1.11011e-19	< 2.22e-16
Wnt signaling pathway	0.00294016	< 2.22e-16
sterol biosynthetic process	0.0167698	< 2.22e-16
phosphorylation	6.77754e-13	< 2.22e-16
cell migration	0.0177557	< 2.22e-16
cell projection organization	0.0295416	< 2.22e-16
lung development	0.0362605	< 2.22e-16
positive regulation of cell migration	2.07099e-05	< 2.22e-16
negative regulation of cell migration	0.0175823	< 2.22e-16
neuron projection development	0.041573	< 2.22e-16
cellular response to interferon-beta	0.0311114	< 2.22e-16
intracellular signal transduction	0.00249709	< 2.22e-16
negative regulation of catalytic activity	0.0261085	< 2.22e-16
negative regulation of DNA binding	0.041573	< 2.22e-16
positive regulation of MAP kinase activity	0.0488568	< 2.22e-16
positive regulation of MAPK cascade	0.0305966	< 2.22e-16
negative regulation of sequence-specific DNA binding transcription factor activity	0.000245415	< 2.22e-16
negative regulation of osteoblast differentiation	0.0321661	< 2.22e-16
positive regulation of osteoblast differentiation	0.0321794	< 2.22e-16
positive regulation of cell adhesion	0.0488568	< 2.22e-16
negative regulation of transcription	1.28171e-09	< 2.22e-16
positive regulation of transcription	0.000146568	< 2.22e-16
positive regulation of transcription from RNA polymerase II promoter	2.94736e-06	< 2.22e-16
embryonic organ development	0.000550462	< 2.22e-16
positive regulation of peptidyl-tyrosine phosphorylation	0.0366223	< 2.22e-16
mRNA transport	0.00125154	< 2.22e-16
protein homotetramerization	0.0261085	< 2.22e-16
cell division	1.64326e-11	< 2.22e-16
positive regulation of protein kinase B signaling	0.00373993	< 2.22e-16
bone development	0.000319731	< 2.22e-16
renal system development	0.0374652	< 2.22e-16
